# Supplementary material for: Peripheral Blood Biomarkers for Early Diagnosis, Severity, and Prognosis of Checkpoint Inhibitor-Related Pneumonitis in Patients With Lung Cancer
Source: Front Oncol. 2021 Jul 13;11:698832. doi: 10.3389/fonc.2021.698832 (PMC8313853; doi:10.3389/fonc.2021.698832)
Supplement: Supplementary file 1 [file DataSheet_1.xlsx]

## Sheet: CIP group
Baselines					Cancer information					Immunotherapy related information						CIP-related information							Blood parameters
Patients	Gender classification (male,1;female,0)	Age	Age classification(0,< 65；1,≥ 65）	Classification of smoking(1,current/former;0, never)	Histologic type	Classification of pathological types(1,Sq-; 0, nonsq-)	EGFR/ALK mutation	Prior radiation (1,yes;0, no)	Preexisting lung diseases(1,yes; 0,no)	ECOG PS (before ICI)	ICI type	ICI start time	Treatment line	Treatment data (1,monotherapy; 0,combination)	Stage（before ICI)	CIP start time	CIP to ICI time (months)	Grade of CIP	Status (1,death; 0, survival/lost to follow up)	Time of death	Time of follow up	Follow up time (days)	LDH(baseline)-U/L	LDH（CIP）-U/L	ALB(baseline)-g/l	ALB (CIP)-g/l	ANC(baseline)-K/ul	ANC (CIP)-K/ul	ALC (baseline)-K/ul	ALC(CIP)-K/ul	PLT (baseline)-K/ul	PLT (CIP)-K/ul	AEC (baseline)--K/ul	AEC (CIP)-K/ul	NLR(baseline)	NLR（CIP）	PLR (baseline)	PLR(CIP)	ELR(baseline)	ELR(CIP)	IL-2(baseline)-pg/L	IL-4(baseline))-pg/L	IL-6(baseline))-pg/L	IL-10(baseline))-pg/L	TNF-α(baseline))-pg/L	IFN-γ(baseline))-pg/L	IL-2（CIP）)-pg/L	IL-4（CIP）)-pg/L	IL-6（CIP）)-pg/L
1	1	72	1	0	Large cell neuroendocrine carcinoma	0	0	0	1	1	PD1	2019-05-24	1	0	IVB	2019-08-22	3	3	1	2019-12-28	2019-12-28	128	323	339	37.2	28.6	9.7	5.6	1.8	1.3	526	342	0.4	0.1	5.38889	4.30769	292.222	263.077	0.222222	0.0769231	0.42	1.26	5.65	1.89	0.71	0.23	0.98	1.49	40.04
2	1	80	1	1	Squamous cell carcinoma	1	0	0	1	1	PD1	2019-06-24	1	0	IVA	2019-08-24	2.03333	2	0		2021-04-12	597	249	154	36.9	33.5	5.3	7.3	1.7	1.2	272	426	0.3	0.2	3.11765	6.08333	160	355	0.176471	0.166667	0.78	2.32	4.02	1.77	1.37	0.36	0.81	1.46	5
3	1	62	0	1	Squamous cell carcinoma	1	0	0	0	1	PD1	2019-04-24	5	1	IVB	2019-06-26	2.1	5	1	2019-10-29	2019-10-29	125	224	318	32.6	34.3	5.4	3.7	0.6	0.4	360	205	0.32	0	9	9.25	600	512.5	0.533333	0	0.37	0.87	33.12	5.21	0.24	0.56	1.29	1.97	309.7
4	1	56	0	1	NOS	0	0	0	0	1	PD1	2019-10-18	2	0	IV	2019-10-25	0.233333	3	1	2019-11-18	2019-11-18	24			29.4	29.5	3.9	3.8	0.9	1.3	826	409	0	0.05	4.33333	2.92308	917.778	314.615	0	0.0384615	0.32	0.74	85.02	6.93	1.02	0.85	0.46	0.75	95.64
5	0	51	0	0	Squamous cell carcinoma	1	0	1	0	0	PD1	2018-12-21	1	0	III	2019-03-15	2.8	2	0		2020-01-21	312	172	247	40.1	35.3	2.7	3.8	2.1	1.1	192	212	0.09	0.24	1.28571	3.45455	91.4286	192.727	0.0428571	0.218182
6	1	57	0	1	Adenocarcinoma	0	0	0	0	1	PD1	2019-05-29	2	0	IV	2019-06-19	0.7	2	0		2021-03-24	644	233	165	32.7	33.2	3.6	2.4	1.6	1.6	207	183	0.2	0.3	2.25	1.5	129.375	114.375	0.125	0.1875	0.53	1.16	16.6	3.06	0.55	0.18	0.75	1.61	10.27
7	1	67	1	1	Small cell carcinoma	0	0	0	1	0	PD1	2019-06-07	1	0	III	2019-08-09	2.1	1	0		2020-01-11	155
8	1	69	1	1	Adenocarcinoma	0	0	0	0	1	PD1	2019-08-24	1	0	III	2019-11-06	2.46667	1	0		2021-03-29	509	201	235	38.8	33.8	4.7	6.7	3.1	3.2	408	447	0.24	0.19	1.51613	2.09375	131.613	139.688	0.0774194	0.059375							0.53	0.74	5.49
9	1	52	0	1	Squamous cell carcinoma	1	0	0	0	0	PD1	2018-09-20	1	1	III	2018-11-15	1.86667	1	0		2018-11-21	6
10	1	74	1	1	Large cell neuroendocrine carcinoma	0	0	0	0	0	PD1	2018-09-10	1	0	IVB	2018-10-22	1.4	1	0		2020-07-08	625	239	190	40.3	35.2	4.9	5.8	1.4	1.1	135	181	0.2	0.1	3.5	5.27273	96.4286	164.545	0.142857	0.0909091	1.45	1.62	8.33	4.78	1.52	3.37	1.45	1.62	8.33
11	1	70	1	1	Adenocarcinoma	0	0	0	1	0	PD1	2019-05-03	1	0	III	2020-05-09	12.4	2	0		2020-11-25	200		269.5	38.4	34.6	6.4	8.9	0.8	0.9	315	419	0.2	0	8	9.88889	393.75	465.556	0.25	0
12	1	54	0	1	NOS	0	0	0	0	1	PD1	2018-09-25	1	0	IVB	2019-04-29	7.2	1	0		2021-01-13	625	217	149	30.7	39.7	8.7	2.8	2	2.1	116	128	0	0.2	4.35	1.33333	58	60.9524	0	0.0952381							0.41	1.94	1.92
13	1	55	0	1	Small cell carcinoma	0	0	0	0	1	PD1	2018-09-29	1	0	IIIa	2019-05-24	7.9	3	1	2019-09-13	2019-09-13	112	211	310	33.8	32.8	6.6	2.9	2.3	0.4	535	261	0.3	0	2.86957	7.25	232.609	652.5	0.130435	0	1.24	1.86	1.63	5.69	1.22	1.67	0.50	1.99	59.87
14	1	66	1	1	Small cell carcinoma	0	0	0	0	0	PD1	2018-09-30	1	0	IVB	2019-04-24	6.86667	2	0		2019-08-04	102	469	764	33.4	37.1	1.7	10.3	2.6	0.9	186	130	0.2	0	0.653846	11.4444	71.5385	144.444	0.0769231	0							0.57	1.37	39.31
15	1	65	1	1	NOS	0	0	0	0	1	PD1	2018-11-15	1	1	IVB	2019-04-13	4.96667	2	1	2019-10-14	2019-10-14	184	299	179	31	32.7	14.4	4.5	2.1	3.7	1246	310	0.18	3.1	6.85714	1.21622	593.333	83.7838	0.0857143	0.837838	1.07	1.33	24.11	4.64	1.47	1.91	0.44	0.62	64.02
16	1	67	1	1	Adenocarcinoma	0	EGFR(+)	1	0	1	PD1	2018-11-30	2	0	ⅣB	2019-04-20	4.7	5	1	2019-06-24	2019-06-24	65	154	255	34.6	33.5	8	8.3	1	0.1	322	197	0.1	0.3	8	83	322	1970	0.1	3	1.21	3.31	13.07	3.26	2.24	1.61	0.6	1.69	69.88
17	1	77	1	1	Squamous cell carcinoma	1	0	1	0	0	PD1	2019-01-02	1	1	Ⅲ	2019-02-21	1.66667	2	0		2020-05-12	446
18	1	18	0	0	sarcomatoid carcinoma	0	0	0	0	4	PD1	2019-02-18	3	0	IV	2019-03-15	0.833333	5	1	2019-04-06	2019-04-06	22	367	311	30.8	35.1	5.8	4	0.6	0.4	201	168	0.1	0	9.66667	10	335	420	0.166667	0	0.9	1.07	>5000	183.89	0.47	0.16	0.73	0.38	41.96
19	1	59	0	0	sarcomatoid carcinoma	0	ALK(+)	1	0	1	PD1	2018-11-26	2	0	IVb	2019-03-19	3.76667	4	1	2020-02-15	2020-02-15	333		307		36.8		9.1		0.7		287		0.2		13		410		0.285714							1.02	0.85	21.15
20	0	75	1	0	Adenocarcinoma	0	0	0	0	1	PD1	2019-03-18	1	0	IVA	2019-05-13	1.86667	1	1	2020-09-07	2020-09-07	483	246	250	35.7	37.1	6	6.9	1.2	1.5	380	368	0.1	0.1	5	4.6	316.667	245.333	0.0833333	0.0666667	0.47	0.41	5.34	1.12	0.73	0.32	0.83	1.18	8.22
21	1	66	1	1	Squamous cell carcinoma	1	0	0	0	1	PD1	2019-05-09	1	0	Ⅲc	2019-09-27	4.7	3	0		2019-11-13	47	167	308	35.9	32.4	3.6	10.5	1.4	0.5	194	230	0.14	0	2.57143	21	138.571	460	0.1	0	0.54	1.57	2.25	1.96	0.84	0.21	0.52	0.63	5.78
22	1	62	0	0	Squamous cell carcinoma	1	0	0	1	1	PD1	2019-05-17	2	0	Ⅳb	2019-09-26	4.4	2	0		2021-03-30	551	166	244	39	34.1	2.6	6.1	4.1	1.4	198	250	0.1	0.1	0.634146	4.35714	48.2927	178.571	0.0243902	0.0714286	0.59	1.3	2.9	1.94	0.23	0.18	0.69	0.43	4.09
23	1	46	0	1	Adenocarcinoma	0	0	0	0	4	PD1	2019-03-01	1	0	Ⅳ	2019-11-21	8.83333	4	1	2019-11-23	2019-11-23	2	306	297.1	32.8	26.9	9.7	6.4	1.2	0.2	383	72	0.13	0	8.08333	32	319.167	360	0.108333	0
24	0	68	1	0	Adenocarcinoma	0	EGFR(+)	0	0	0	PD1	2019-02-25	3	0	ⅢB	2019-10-27	8.13333	2	0		2020-03-21	146	174	255	42.3	45.9	4.1	7	1.5	1.5	220	354	0.1	0.1	2.73333	4.66667	146.667	236	0.0666667	0.0666667	0.74	2.07	38.59	2.26	0.62	0.57	0.49	0.64	205.24
25	1	60	0	1	Squamous cell carcinoma	1	0	0	0	1	PD1	2018-10-18	3	1	Ⅳa	2018-11-19	1.06667	3	1	2019-05-04	2019-05-04	166		216		35		7		1		226		0.1	#DIV/0!	7	#DIV/0!	226		0.1							1.34	1.78	14.41
26	1	85	1	0	Lymphoepithelioma-like carcinoma	0	0	0	0	1	PD1	2019-03-01	1	0	ⅣA	2019-04-08	1.26667	2	0		2020-12-07	609		198			3.2		1		174		0.17		3.2		174
27	0	61	0	0	Squamous cell carcinoma	1	0	0	0	1	PD1	2017-05-24	1	1	IVA	2017-06-05	0.4	4	1	2018-04-29	2018-04-29	328	250	515	30	26	4.8	6.6	1	1.2	499	399	0.4	0	4.8	5.5	499	332.5	0.4	0
28	0	70	1	0	Small cell carcinoma	0	EGFR(+)	0	0	0	PD1	2018-11-21	2	0	ⅣA	2018-12-19	0.933333	2	1	2019-09-18	2019-09-18	273	208	368	35.7	30.9	6.6	7.4	1.8	1.3	144	157	0.02	0.13	3.66667	5.69231	80	120.769	0.0111111	0.1							0.69	2.32	170.65
29	0	68	1	0	Squamous cell carcinoma	1	0	0	0	1	PD1	2020-01-21	1	0	IIIC	2020-04-02	#VALUE!	1	0		2021-01-11	284	263.1		35.8
30	1	50	0	1	Small cell carcinoma	0	0	0	0	1	PD1	2018-06-13	1	0	Ⅲa	2018-07-25	1.4	3	1	2020-02-04	2020-02-04	559		219		38.1		4.1		0.7		292		0.12		5.85714		417.143		0.171429
31	1	56	0	1	Squamous cell carcinoma	1	0	0	0	1	PD1	2018-01-15	2	1	Ⅲ	2019-01-18 22:23:25	12.2978	3	0		2019-03-18	58.0671		209		33.8		13.2		0.9		219		0		14.6667		243.333									0.76	1.77	2.25
32	1	52	0	1	Squamous cell carcinoma	1	0	1	0	1	PD1	2017-11-25	2	1	Ⅲa	2018-04-13	4.63333	4	1	2016-04-24	2016-04-24	-719		724	44.6	24.3	2.8	5.7	2.8	0.5	216	131	0.4	0.02	1	11.4	77.1429	262	0.142857	0.04
33	1	60	0	1	Squamous cell carcinoma	1	0	1	1	1	PD1	2019-10-17	2	1	IV	2020-01-03	2.6	2	1	2020-10-28	2020-10-28	299		204		32.5		3.7		1.2		199		0.1		3.08333		165.833									1.90	1.04	42.60
34	1	45	0	0	Large cell neuroendocrine carcinoma	0	0	0	0	1	PD1	2019-06-21	4	1	IV	2020-01-10	6.76667	2	0		2020-01-19	9		136.1		37.7		3.2		0.8		125		0		4		156.25		0							1.1	1.83	61.6
35	1	60	0	0	Squamous cell carcinoma	1	0	0	0	0	PD1	2019-08-06	1	1	IIIC	2020-01-12	5.3	4	0		2020-03-11	59	184	391.9	38.9	29.2	9.9	19.9	0.5	0.2	488	318	0.01	0	19.8	99.5	976	1590	0.02	0							0.84	1.67	192.85
36	0	60	0	0	Small cell carcinoma	0	0	0	0	1	PD-L1	2019-08-01	2	1	IIIC	2020-01-13	5.5	2	0		2021-03-10	422	209	289.4	34.9	35.9	8.1	3.8	2	0.8	307	346	0	0.1	4.05	4.75	153.5	432.5	0	0.125	0.54	2.32	6.2	1.69	0.76	0.31	1.06	0.87	4.88
37	0	47	0	0	Adenocarcinoma	0	0	1	0	1	PD1	2019-11-10	3	0	IVb	2020-04-07	4.96667	3	1	2020-07-05	2020-07-05	89	148.9	271.4	42.2	41.5	3.8	3.3	1.5	0.5	342	387	0.1	0.1	2.53333	6.6	228	774	0.0666667	0.2	0.68	1.69	10.19	2.84	0.53	0.43	1.68	2.46	31.76
38	0	50	0	0	Squamous cell carcinoma	1	0	0	0	1	PD1	2020-01-14	2	1	IVB	2020-04-21 18:40:00	3.29259	3	1	2020-08-11	2020-08-11	111.222		227.1		23.4		46.7		0.8		303		0.1		58.375		378.75		0.125							1.32	3.68	779.53
39	0	57	0	0	Lymphoepithelioma-like carcinoma	0	0	0	0	1	PD1	2019-11-29	1	0	IIIC	2020-05-31	6.13333	2	0		2020-12-28	211		227		33.6		11.6		2.4		312		0.1		4.83333		130		0.0416667							0	1.76	1.14
40	1	69	1	1	Small cell carcinoma	0	0	0	0	1	PD1	2019-10-18	1	0	IV	2019-12-13	1.86667	2	1	2020-09-27	2020-09-27	289	236	295.1	36.2	34.1	6.7	4.8	0.7	1.6	367	169	0.3	0.2	9.57143	3	524.286	105.625	0.428571	0.125	4.01	2.38	30.95	3.79	8.9	1.06	62.1	12.74	48.42
41	1	65	1	1	Squamous cell carcinoma	1	0	1	0	1	PD1	2019-08-28	3	0	Ⅲb	2020-01-03 11:03:57	4.28204	4	1	2020-09-01	2020-09-01	241.539	275	167.4	42.1	31.6	9.2	8.7	1.1	2.2	493	357	0	0.3	8.36364	3.95455	448.182	162.273	0	0.136364	1.25	2.5	11.77	3.49	0.24	0.97	0.2	0.15	71.59
42	1	57	0	0	Squamous cell carcinoma	1	0	0	0	1	PD1	2018-09-15	1	0	IV	2020-01-02 10:44:13	15.8149	2	0		2020-03-26	83.5526		201.3		32.2		6.6		1		438		0.1		6.6		438		0.1							0.99	1.28	2.78
43	1	75	1	1	Small cell carcinoma	0	0	0	0	1	PD1	2020-01-05	1	0	III b	2020-01-31	0.866667	2	1	2020-05-19	2020-05-19	109	165.4	207.7	35	36.7	5.2	14.4	1.1	1.3	394	365	0.1	0	4.72727	11.0769	358.182	280.769	0.0909091	0	1.79	2.68	12.16	2.65	1.08	1.81	0.63	0.9	11.18
44	1	62	0	0	Adenocarcinoma	0	0	0	0	1	PD1	2020-03-17	2	0	IV	2020-04-08	0.733333	3	1	2020-07-17	2020-07-17	100		512.7		29.6		29.4		1.6		457		0		18.375		285.625									1.64	4.2	78.94
45	1	43	0	1	Adenocarcinoma	0	EGFR(+)	0	0	1	PD1	2019-07-02	2	0	IVa	2020-06-07	11.3667	2	1	2020-08-24	2020-08-24	78	239	270.2	41.3	29.7	3.3	2.3	2.3	0.7	189	178	0.2	0	1.43478	3.28571	82.1739	254.286	0.0869565	0	0.56	3.28	6.16	1.39	1.68	0.98	0.55	8.03	6.81
46	1	66	1	0	Squamous cell carcinoma	1	0	0	0	1	PD1	2019-03-15	1	0	Ⅳa	2019-12-30	9.66667	3	0		2020-01-15	16		156.2		28.7		4.9		0.9		291		0.3	NA	5.44444	NA	323.333		0.333333							1.02	2.35	3.79
47	1	58	0	0	Adenocarcinoma	0	0	0	0	1	PD1	2020-05-26	1	0	IVB	2020-07-23	1.93333	5	1	2020-09-15	2020-09-15	54	473	987	34.6	33.3	5.3	7.3	1.8	0.7	199	120	0.2	0	2.94444	10.4286	110.556	171.429	0.111111	0	2.01	4.78	33.36	2.43	2.7	2.95	1.5	3.04	45.36
48	1	70	1	0	Squamous cell carcinoma	1	0	0	0	1	PD1	2020-06-04	1	0	IV	2020-08-07	2.13333	2	0		2021-04-09	245		267.9	37.7	25.4	3.2	8.3	1	0.7	215	303	0.1	0.3	3.2	11.8571	215	432.857	0.1	0.428571							1.46	2.42	3.32
49	0	44	0	0	Squamous cell carcinoma	1	0	1	0	1	PD1	2020-05-12	2	0	IV	2020-07-27	2.53333	2	0		2020-08-13	17						1.2		0.7		237		0.03	#DIV/0!	1.71429	#DIV/0!	338.571	#DIV/0!	0.0428571
50	1	65	1	0	Adenocarcinoma	0	0	1	0	0	PD1	2019-10-24	1	1	ⅣB期	2020-08-20	10.0333	3	0		2021-04-12	235	184	316.9	39	27.6	6.1	5.4	0.8	0.5	124	231	0.06	0.3	7.625	10.8	155	462	0.075	0.6	0.41	1.48	5.99	1.51	0.76	0.48	0.02	0.11	1.59
51	1	73	1	1	Squamous cell carcinoma	1	0	0	0	1	PD1	2020-04-27	1	1	IVA期	2020-08-24	3.96667	1	0		2021-03-16	204			38.3	37.8	4.7	2.2	1.6	1.7	209	197	0.2	1.2	2.9375	1.29412	130.625	115.882	0.125	0.705882	0.71	1.71	6.07	0.93	0.61	0.25	1.5	1.97	5.1
52	1	71	1	0	Squamous cell carcinoma	1	0	0	1	2	PD1	2020-05-07	1	0	ⅣB期	2020-07-09	2.1	2	0		2021-03-02	236	220.2	165.6	33.7	25.9	10.5	3.9	1.1	1.8	383	465	0.4	0.3	9.54545	2.16667	348.182	258.333	0.363636	0.166667	0.71	1.47	21.51	2.18	1.03	1.32	0.81	0.88	11.81
53	1	67	1	1	Squamous cell carcinoma	1	0	0	1	1	PD1	2020-06-19	1	0	ⅢB期	2020-08-18	2	1	0		2021-04-12	237	222.15	304.5	39.5	36.4	3.5	2.9	1.4	1.5	250	223	0.2	0.5	2.5	1.93333	178.571	148.667	0.142857	0.333333	2.41	4.49	5.93	2.97	3.39	2.76	1.41	0.96	4.39
54	1	47	0	0	Squamous cell carcinoma	1	0	1	0	1	PD1	2020-07-09	2	1	Iva期	2020-08-19	1.36667	4	1	2020-09-24	2020-09-24	36				30.7		11.7		0.3		245		0		39		816.667		0							1.48	1.24	13.6
55	1	36	0	0	Squamous cell carcinoma	1	0	1	0	2	PD1	2018-12-03	1	0	IVb期	2019-01-13	1.36667	1	1	2020-11-06	2020-11-06	663	178	172	32.9	43.4	3.9	4	2.4	2.3	383	312	0.1	0.2	1.625	1.73913	159.583	135.652	0.0416667	0.0869565	0.55	1.01	2.65	1.02	1.36	0.38	0.74	1.68	1.28
56	0	55	0	0	Lymphoepithelioma-like carcinoma	0	0	1	0	1	PD1	2019-03-15	1	0	IIIb期	2020-09-15	18.3333	2	0		2021-03-15	181	130	194.1	39.2	39.4	1.8	2.2	1	0.4	121	135	0.1	0.1	1.8	5.5	121	337.5	0.1	0.25	0.33	0.52	3.35	0.81	0.85	0.31	1.21	1.03	16.83
57	1	66	1	1	Small cell carcinoma	0	0	0	0	1	PD1	2019-07-17	1	0	IVb期	2020-09-24	14.5	1	0		2021-04-06	194		180.1		40.9		1.7		2.4		309		0.12	NA	0.708333	NA	128.75		0.05							3.6	4.49	30.35
58	1	70	1	0	Lymphoepithelioma-like carcinoma	0	0	0	0	1	PD1	2020-07-20	1	1	IIIC	2020-09-22	2.13333	2	0		2020-09-26	4		233.6	35.1	34.1	3	11.7	0.6	0.7	451	404	0.4	0	5	16.7143	751.667	577.143	0.666667	0							0.59	0.13	20.71
59	1	66	1	1	Squamous cell carcinoma	1	0	0	0	1	PD1	2020-08-28	1	0	IIIB期	2020-10-12	1.5	1	0		2020-10-09	-3		187.6	41.8	37.3	3.5	4.6	2.8	2.7	150	178	0.2	0	1.25	1.7037	53.5714	65.9259	0.0714286	0	1.77	1.49	5.83	1.72	2.07	1.1	2.78	3.78	10.91
60	1	62	0	1	Squamous cell carcinoma	1	0	0	1	1	PD1	2020-08-28	1	0	IIIC期	2020-10-16	1.63333	2	0		2021-04-06	172	308.2	324.8	39.3	35.3	3.8	6.5	2.1	1.3	285	231	0.2	0	1.80952	5	135.714	177.692	0.0952381	0	1.72	1.51	8.25	2.41	2.07	1.55	0.79	0.8	4.8
61	1	75	1	1	Adenocarcinoma	0	0	0	1	1	PD1	2020-06-09	1	0	IV期	2020-10-22	4.5	3	0		2020-10-25	3		195.4		35.7		8.2		0.9		387		0	NA	9.11111	NA	430									0.44	0.34	66.68
62	1	75	1	1	Squamous cell carcinoma	1	0	0	0	1	PD1	2019-12-02	1	0	IIIA期	2020-10-15	10.6	1	0		2021-03-18	154													NA	NA	NA	NA
63	1	68	1	1	Squamous cell carcinoma	1	0	0	0	1	PD1	2020-05-06	1	0	IVA期	2020-11-04	6.06667	3	0		2021-03-18	134	140.8	314.3	40.4	29.2	4.5	5.1	2.1	1.5	277	121	0.3	0.1	2.14286	3.4	131.905	80.6667	0.142857	0.0666667	1.31	5.92	47.77	5.11	0.62	1.28	2.49	4.83	63.34
64	1	65	1	1	Squamous cell carcinoma	1	0	1	1	0	PD1	2020-03-30	1	0	IIIA期	2020-11-02	7.23333	3	0		2021-03-11	129			40.6	32	3	4.9	1.2	1.2	217	289	0.5	0	2.5	4.08333	180.833	240.833	0.416667	0							0.28	0.53	105.38
65	1	74	1	1	Squamous cell carcinoma	1	0	0	0	1	PD1	2020-04-28	1	0	IIIC期	2020-10-28	6.1	3	1	2021-01-16	2021-01-16	80		128.4		24.7		4.7		0.6		227		0.2	NA	7.83333	NA	378.333		0.333333							0.49	0.85	229.33
66	1	62	0	1	Adenocarcinoma	0	0	1	0	1	PD1	2020-06-15	1	0	IIIB	2020-11-04	4.73333	4	1		2020-11-04	0		140.8		27.7		4.9		0.2		43		0.1	NA	24.5	NA	215									3.24	3.01	49.92
67	1	66	1	1	Lymphoepithelioma-like carcinoma	0	0	0	0	1	PD1	2019-12-24	1	0	IIIC期	2020-11-12	10.8	2	0		2020-12-01	19	264.4	166.6	33.5	36.5	4.6	4.6	1.9	1.9	203	107	0.08	0	2.42105	2.42105	106.842	56.3158	0.0421053	0	0.2	0.2	21.97	3.91	0.34	1.2	0.09	0.39	4.02
68	0	64	0	0	Squamous cell carcinoma	1	0	0	0	1	PD1	2020-09-24	1	0	ⅢA期	2020-10-16	0.733333	1	0		2021-04-12	178	207.8	260.7	38.7	37	7	6.6	1.7	0.9	267	267	0.1	0.3	4.11765	7.33333	157.059	296.667	0.0588235	0.333333	0.55	0.64	7.62	1.25	0.43	1.17	0.55	0.64	7.62
69	1	73	1	0	Lymphoepithelioma-like carcinoma	0	0	0	1	1	PD1	2020-06-13	1	0	IIIb	2020-11-11	5.03333	1	0		2021-04-12	152	236.7	290.3	31.8	31	5.9	5.4	1.7	1.8	343	269	0.2	0.1	3.47059	3	201.765	149.444	0.117647	0.0555556	0.79	2.07	4.04	2.02	3.02	2.31	0.62	0.28	7.76
70	1	71	1	0	Squamous cell carcinoma	1	0	0	0	1	PD1	2020-10-20	1	0	Iva	2020-11-18	0.966667	2	0		2020-12-25	37		268		30.1		8.8		0.3		316		0	NA	29.3333	NA	1053.33		0							0.58	0.96	3.09
71	1	79	1	0	Squamous cell carcinoma	1	0	0	0	1	PD1	2020-02-05	1	0	Ⅳa	2020-11-16	9.5	3	0		2020-11-23	7		304.6		28.7		9.6		0.8		395		0.2	NA	12	NA	493.75		0.25							0.25	0.11	50.32
72	1	48	0	0	Squamous cell carcinoma	1	0	0	0	1	PD-L1	2020-07-03	2	1	IIIc	2020-11-12	4.4	2	0		2020-12-14	32		185		38.8		4.6		1		286		0	NA	4.6	NA	286									1.44	1.43	12.33
73	1	71	1	1	Adenocarcinoma	0	0	1	0	1	PD1	2019-05-21	1	1	IVb	2019-07-22	2.06667	4	0		2019-08-06	15			36.5	29.1	15.5	13.6	2.4	0.8	129	143	0.1	0.2	6.45833	17	53.75	178.75	0.0416667	0.25
74	1	61	0	1	Adenocarcinoma	0	0	0	0	1	PD1	2020-11-10	1	0	IVA期	2020-12-01	0.7	2	0		2021-03-26	115	174.1	333.4	34.7	30.6	10	14.1	1.5	1.3	280	425	0	0.1	6.66667	10.8462	186.667	326.923	0	0.0769231	2.12	2.44	3.2	2.28	2.75	1.93	0.55	0.44	444.84
75	1	48	0	0	Lymphoepithelioma-like carcinoma	0	0	0	0	1	PD1	2019-12-23	1	0	IIIc	2020-11-05	10.6	3	0		2021-04-05	151	228	186.1	35.7	31.4	13.9	9.6	0.3	0.6	211	427	0.06	0.3	46.3333	16	703.333	711.667	0.2	0.5	1.2	0.64	8.53	4.28	0.5	0.63	0.59	0.56	35.55
76	1	68	1	0	Adenocarcinoma	0	0	1	0	1	PD1	2020-12-10	1	1		2020-12-22	0.4	4	1	2021-01-16	2021-01-16	25		245.1		29.9		5.8		0.4		60		0		14.5		150		0							0.47	0.07	725.46
77	1	60	0	1	Squamous cell carcinoma	1	0	0	1	0	PD1	2019-04-12	1	0	IV	2020-12-24	20.7333	2	0		2021-02-27	65		305.7	33	36	2.8	4.1	2.6	1.1	184	393	0.13	0.1	1.07692	3.72727	70.7692	357.273	0.05	0.0909091							1.56	1.44	19.01
78	1	85	1	0	Squamous cell carcinoma	1	0	0	0	1	PD1	2020-08-29	1	0	IV	2020-12-28	4.03333	3	1	2021-02-07	2021-02-07	41	949.3	223.7	29.8	29.3	4.5	3	1.1	0.8	259	275	0.4	0.3	4.09091	3.75	235.455	343.75	0.363636	0.375	3.62	6.05	17.46	9.81	8.1	11.04	1.11	0.59	12.52
79	1	68	1	0	Lymphoepithelioma-like carcinoma	0	0	0	1	1	PD1	2020-08-20	1	0	IIIB	2020-12-28	4.33333	1	0		2021-04-12	105	560.2	227.1	34.4	30.3	6.2	4.9	1.6	0.7	421	326	0.1	0.3	3.875	7	263.125	465.714	0.0625	0.428571	0.33	0.22	7.66	2	0.49	0.69	1.36	2.69	49.14
80	1	69	1	1	Adenocarcinoma	0	0	0	1	2	PD-L1	2020-11-10	1	0	ⅣA	2020-12-25	1.5	3	0		2021-04-08	104	223.6	185.3	32.8	34.9	4.1	3.3	0.6	1.3	365	345	0.3	0.1	6.83333	2.53846	608.333	265.385	0.5	0.0769231	0.74	0.58	5.44	2.55	1.22	0.63	0.06	0.25	4.6
81	1	54	0	1	Adenocarcinoma	0	EGFR(+)	0	0	1	PD-L1	2020-06-29	4	0	IVB	2020-08-17	1.63333	2	0		2021-04-07	233	368.9	285.6	43.3	39	5.7	10.3	1.8	1.8	364	476	0.1	0.1	3.16667	5.72222	202.222	264.444	0.0555556	0.0555556	0.11	3.83	5.42	1.77	2.82	2.75	1.62	1.59	63.34
82	1	68	1	0	Adenocarcinoma	0	0	0	0	1	PD1	2020-06-15	1	1	IVB	2020-12-15	6.1	4	0		2021-02-25	72		462.3		28.6		6.4		0.2		104		0	#DIV/0!	32	#DIV/0!	520	#DIV/0!	0							0.84	0.01	1.98
83	1	77	1	1	Small cell carcinoma	0	0	0	0	1	PD-L1	2020-04-24	1	0	IVA	2021-01-26 16:38:17	9.25644	2	0		2021-03-29	61.3067		283.2		35.3		6.9		1.2		231		0.1	#DIV/0!	5.75	#DIV/0!	192.5	#DIV/0!	0.0833333							2.16	1.99	17.28
84	1	57	0	0	Lymphoepithelioma-like carcinoma	0	0	0	0	1	PD1	2019-08-26	1	1	Ⅳa	2021-01-25	17.2667	4	0		2021-03-11	45		590.2		24.3		16.5		0.2		0		107	#DIV/0!	82.5	#DIV/0!	0	#DIV/0!	535							0.85	0.46	11.81
85	1	68	1	0	Adenocarcinoma	0	0	0	0	0	PD1	2020-11-18	1	0	ⅣA	2021-02-27	3.36667	4	0		2021-03-04	5		184.4	36.8	36.4	7	10.1	1	0.2	173	202	0.4	0	7	7	173	1010	0.4	0							1.14	1.75	100.01
86	1	64	0	1	Adenocarcinoma	0	0	0	0	1	PD1	2021-01-04	1	0	ⅣA	2021-01-30	0.866667	4	0		2021-03-30	59	259.6	245.3	35.6	27.3	4.2	0.5	3	0.4	257	79	0.2	0	1.4		85.6667	197.5	0.0666667	0	1.36	1.86	6.39	5.33	3.48	4.66	0.33	0.62	504.39
87	0	62	0	0	Lymphoepithelioma-like carcinoma	0	0	1	0	1	PD1	2020-01-22	2	0	ⅣA	2021-03-13	13.8667	1	0		2021-04-07	25	146.6	167.8	45.7	40.1	2.6	4.2	1	0.6	198	276	0.1	0.1	2.6	7	198	460	0.1	0.166667							0.37	1.31	8.55
[truncated: 3 more columns]

## Sheet: Control group
Patients	Gender classification(male,1; female,0)	Age	Age classification(0,< 65；1,≥ 65）	Classification of smoking(1,current/former;0, never)	Preexisting lung diseases (1,yes; 0, no)	Histologic type	Classification of pathological types(1,Sq-; 0, nonsq-	Stage(before ICI)	Prior radiation (1,yes;0, no)	ICI type	Treatment data (1,monotherapy; 0,combination)	ECOG PS(before ICI)	EGFR/ALK mutation	ICI start time	Last immunotherapy time	treatmentline	ANE (baseline)	ALC (baseline)	AEC （baseline)	PLT （baseline)	ANE (before last ICI)	ALC (before last ICI)	AEC (before last ICI)	PLT (before last ICI)	NLR (baseline)	NLR (before last ICI)	PLR (baseline)	PLR(before last ICI)	IL-2 (baseline)	IL-4 (baseline)	IL-6 (baseline)	IL-10 (baseline)	TNF-α(baseline)	IFN-γ(baseline)	IL-2(before last ICI)	IL-4（(before last ICI)	IL-6(before last ICI)	IL-10(before last ICI)	TNF-α(before last ICI)	IFN-γ(before last ICI)	ALB (baseline)	ALB (before last ICI)	LDH (baseline)	LDH(before last ICI)
1	0	75	1	0	0	Adenocarcinoma	0	IVA	0	PD-1	0	1	(-)	2016-03-18	2017-07-08	1	6	1.2	0.1	380	11	1.2	0.1	304	5	9.16667	316.667	253.333	0.47	0.41	5.34	1.12	0.73	0.32	1.59	1.64	27.62	4.28	1.48	2.28	35	35.8	246	513.7
2	1	69	1	0	1	Adenocarcinoma	0	IIIB	0	PD-1	0	0	(-)	2019-10-16	2021-03-03	1	2.7	1.2	0.48	294	3.6	1.5	0.5	181	2.25	2.4	245	120.667	0.6	0.7	3.08	1.03	0.35	0.85	4.73	5.98	7.19	3.68	3.91	2.53	39.4	39.1	212.6	202.9
3	1	32	0	0	0	Adenocarcinoma	0	IVA	0	PD-1	0	0	(-)	2018-09-10	2019-03-09	1	3	1.7	0	182	3.6	1.6	0.1	149	1.76471	2.25	107.059	93.125	0.72	0.17	0.95	0.78	0.36	0.6	2.59	2.31	5.41	3.06	2.5	1.72	42.1	39	337.7	214.3
4	1	66	1	1	0	Large cell neuroendocrine carcinoma	0	ⅣB	1	PD-L1	0	1	(-)	2020-07-29	2021-03-01	1	5.2	0.7	0	236	2.4	1.9	0.1	201	7.42857	1.26316	337.143	105.789	4.5	7.2	4.24	4.73	3.67	2.34	0.47	0.07	3.36	2.41	1.6	2.27	41.8	36.1	185.1	276.8
5	1	63	0	0	1	Adenocarcinoma	0	IVA	0	PD-1	0	1	(-)	2019-11-02	2020-10-21	1	5.2	1.3	0.56	224	3.5	1.6	0.5	198	4	2.1875	172.308	123.75	0.56	1.05	14.57	2.31	0.52	1.06	1.88	1.31	4.06	2.3	2.46	1.5	33.8	39.2	236	194.8
6	1	55	0	0	0	Squamous	1	IIIA	0	PD-1	0	0	(-)	2019-07-25	2020-06-28	1	3.1	1.1	0.3	220	2.3	2.3	0.3	212	2.81818	1	200	92.1739	0.66	1.4	5.82	2.3	0.54	0.23	0.45	0.55	1.41	2.17	1.15	1.84	30	37.3	214	170.9
7	1	58	0	0	0	Adenocarcinoma	0	IVA	0	PD-1	0	1	(-)	2017-10-08	2018-12-17	1	4.4	3	0.2	325	4.3	1.8	0.4	287	1.46667	2.38889	108.333	159.444	0.58	0.53	11.98	1.94	0.45	1.37	1.31	1.6	20.76	3.96	3.56	2.12	35.3	33.9	202	176.2
8	1	66	1	1	0	Squamous	1	IIIB	0	PD-1	0	1	(-)	2020-08-28	2020-10-13	1	3.5	2.8	0.2	150	4.6	2.7	0	178	1.25	1.7037	53.5714	65.9259	1.77	1.49	5.83	1.72	2.07	1.1	2.78	3.78	10.91	3.79	3.28	4.28	41.8	37.3	177	187.6
9	1	55	0	1	0	Squamous	1	IVB	1	PD-1	0	1	(-)	2020-04-05	2020-06-04	1	3.4	2.4	0	178	3.9	1.7	0.2	278	1.41667	2.29412	74.1667	163.529	1.7	3.49	3.67	2.51	1.39	0.24	1.49	1.66	31.51	3.6	2.38	1.29	42	39.8	138.4	170.8
10	1	66	1	0	1	Small cell lung cancer	0	IVB	0	PD-1	0	2	(-)	2020-04-17	2020-09-30	2	7.1	1.7	0.2	213	0.9	1.8	0.3	254	4.17647	0.5	125.294	141.111	1.14	3.36	85.25	8.5	1.13	0.93	1.91	1.57	10.8	7.66	4.1	2.3	37.6	37.3	226.4	195.1
11	1	65	1	1	0	NOS	0	IIIC	0	PD-1	0	0	(-)	2018-03-18	2019-03-08	2	2.8	1.5	0.6	265	3.6	1.7	0.6	232	1.86667	2.11765	176.667	136.471	0.56	1.76	4.36	1.51	0.63	0.54	0.17	0.02	4.25	3.38	1.07	1.48	42.6	36.9	205.2	169.1
12	0	60	0	0	0	Adenocarcinoma	0	IVB	0	PD-1	0	1	(-)	2018-06-23	2018-12-31	1	4.9	1.7	0.4	254	2.3	2.7	0.1	284	2.88235	0.851852	149.412	105.185	1.74	1.91	66	3.07	2.8	2.08	0.87	0.44	10.95	1.45	1.01	1.51	34.3	36.7	181.2	241.5
13	1	68	1	1	0	Squamous	1	IIIB	0	PD-1	0	1	(-)	2018-07-21	2019-03-16	1	7.6	1.2	0.1	321	3.7	1.2	0.3	208	6.33333	3.08333	267.5	173.333	0.24	1.51	11.19	3.18	3.91	1.96	0.9	2.77	4.88	3.39	4.15	2.19	36.9	39	187.5	169.5
14	1	59	0	1	0	Adenocarcinoma	0	IVB	0	PD-1	0	2	(-)	2020-06-26	2021-03-06	2	11.1	1.6	0.1	303	6.6	2.4	0.8	333	6.9375	2.75	189.375	138.75	3.02	4.92	14.19	2.85	0.63	0.46	1.09	1.25	10.15	3.65	1.22	1.7	29.9	34.1	520.7	340
15	1	51	0	0	0	Adenocarcinoma	0	IVA	0	PD-1	0	1	(-)	2020-08-18	2021-03-03	1	5.3	1.9	0.2	230	3.2	1.5	0.6	198	2.78947	2.13333	121.053	132	1.16	1.93	5.37	1.54	1.79	1.39	1.38	0.85	2.35	2.98	2.68	2.6	40.7	32.8	216.9	235.7
16	1	64	0	1	0	Adenocarcinoma	0	IVB	0	PD-1	0	1	(-)	2018-09-22	2019-03-23	1	5.1	1.4	0.4	181	5.6	2.3	0.1	132	3.64286	2.43478	129.286	57.3913	2.79	2.1	6.28	3.89	3.35	2.35	1.39	1.42	4.26	9.01	1.99	1.26	42	61.7	148	219.7
17	1	50	0	1	0	Small cell lung cancer	0	IVB	0	PD-1	0	2	(-)	2020-03-04	2021-03-18	1	5.5	1.2	0.2	214	2.3	2.3	0	196	4.58333	1	178.333	85.2174	1.44	4.85	4.32	3.43	1.78	2.15	0.05	0.67	0.77	1.75	0.97	0.85	36.8	37.6	276.5	198.2
18	1	73	1	0	1	Adenocarcinoma	0	IVB	0	PD-1	0	2	(-)	2020-03-24	2020-06-24	1	4.3	1.2	0.1	198	2.6	2.4	0.1	201	3.58333	1.08333	165	83.75	1.02	1.05	29.05	5.43	0.82	1.04	4.99	8.77	23.65	5.17	4.21	2.38	35.3	35.5	242.9	277.3
19	1	69	1	0	0	Adenocarcinoma	0	IIIC	0	PD-1	0	1	(-)	2020-04-29	2021-02-01	1	5.3	1	0.1	311	4.6	1	0.1	350	5.3	4.6	311	350	2.55	6.41	19.22	4.15	3.77	3.72	1.21	2.15	15.6	4.37	1.99	2.08	42.2	34.1	353.5	376.6
20	0	65	1	0	0	Adenocarcinoma	0	IVA	0	PD-1	0	1	(-)	2019-08-20	2021-03-04	1	3	1.1	0.22	135	3.9	1.4	0.4	172	2.72727	2.78571	122.727	122.857	1.49	4.76	2.97	2.64	1.44	0.71	2.94	4.12	6.45	4.2	2.38	1.74	41.7	37.7	201	300.1
21	1	53	0	0	0	Squamous	1	IVA	0	PD-1	0	1	(-)	2020-01-20	2020-07-24	1	3.1	1.4	0.2	342	8.4	1.5	0	293	2.21429	5.6	244.286	195.333	0.97	2.03	5.1	3.25	1.99	0.93	0.88	1.35	4.19	2.67	0.39	1.34	36.6	38.3	178.1	202.3
22	1	74	1	0	1	Adenocarcinoma	0	IVB	0	PD-1	0	2	(-)	2020-05-27	2021-01-18	1	10.5	1.1	0	383	22.8	1.8	0.4	379	9.54545	12.6667	348.182	210.556	0.71	1.47	21.51	2.18	1.03	1.32	4.4	2.69	7.78	4.55	2.79	2.64	33.7	25.8	220.2	157
23	1	63	0	0	1	Adenocarcinoma	0	IVB	0	PD-1	0	2	(-)	2018-08-13	2019-03-22	1	11.9	1.9	2.5	267	5.2	1.6	0.3	496	6.26316	3.25	140.526	310	23.68	4.45	78.4	16.02	11.36	54.62	0.86	0.27	18.95	3.2	1.45	2.02	31.2	36.4	420.5	166.5
24	1	68	1	1	0	Adenocarcinoma	0	IVA	0	PD-L1	0	1	(-)	2020-06-15	2021-02-25	2	2.2	0.9	0.1	132	3.1	1.3	0.2	207	2.44444	2.38462	146.667	159.231	4.5	7.9	10.17	7.16	3.22	2.21	0.82	0.85	7.73	1.47	0.36	0.13	36.8	36.5	183.6	176.4
25	0	46	0	0	0	Lymphoepithelioma-like carcinoma	0	IVA	0	PD-1	0	1	(-)	2020-11-02	2021-03-17	1	5.2	1.4	0.1	340	3	1.6	0.1	255	3.71429	1.875	242.857	159.375	0.56	0.41	33.95	1.51	0.86	1.04	0.91	0.42	4.27	1.82	1.29	0.9	36.2	39.1	196.2	239.8
26	0	54	0	0	0	Squamous	1	IVB	0	PD-1	0	2	(-)	2020-05-29	2020-12-09	1	9.4	0.8	0	479	5.2	0.7	0	6	11.75	7.42857	598.75	8.57143	2.89	5.41	17.12	3.37	2.37	3.11	1.28	0.29	12.18	2.62	1.45	2.78	36.7	35.8	1141.8	1528.2
27	1	64	0	1	0	NOS	0	IVB	1	PD-1	0	1	(-)	2016-09-10	2018-05-19	1	14.6	2.7	0.15	252	1.8	1.8	0.1	120	5.40741	1	93.3333	66.6667	1.33	1.33	12.35	4.89	0.81	1.71	1.36	1.23	4.37	3.84	3.29	2.42	32.5	37.3	255	156.8
28	1	52	0	0	0	Small cell lung cancer	0	IVA	0	PD-1	0	1	(-)	2020-11-04	2021-01-19	1	4.9	1.4	0	180	8.4	0.8	0	156	3.5	10.5	128.571	195	3.27	3.43	6.6	4.03	3.82	4.7	0.65	0.33	0.68	2.69	0.67	0.74	40.9	31.7	361.1	458.4
29	1	57	0	0	0	Small cell lung cancer	0	IVA	1	PD-1	0	1	(-)	2019-08-24	2021-03-18	1	4	3	0.1	224	5	0.7	0.2	379	1.33333	7.14286	74.6667	541.429	0.6	1.78	2.32	1.93	1.05	0.3	0.26	0.09	131.83	2.9	0.89	0.89	40.3	31.5	171	279.8
30	1	43	0	1	1	Adenocarcinoma	0	IVA	1	PD-1	0	4	EGFR L858R	2019-07-02	2020-08-04	3	3.3	2.3	0.2	189	19.6	1.5	0.1	284	1.43478	13.0667	82.1739	189.333	0.56	3.28	6.16	1.39	1.68	0.98	4.67	6.61	8.59	3.86	3.13	2.02	41.3	46.1	253	316.2
31	1	78	1	1	1	Adenocarcinoma	0	IVA	0	PD-1	0	1	(-)	2020-12-11	2021-02-26	1	7.2	1.9	0.7	221	8.2	1.7	0.2	209	3.78947	4.82353	116.316	122.941	0.77	0.59	10.35	1.76	0.47	1.2	0.77	0.59	10.35	1.76	0.47	1.2	35.1	31.6	183.7	179.8
32	1	47	0	0	0	Adenocarcinoma	0	IVB	0	PD-1	0	1	(-)	2020-09-01	2021-03-02	1	3.6	2.1	0.1	234	2.4	2	0	286	1.71429	1.2	111.429	143	1.41	2.23	2.85	2.15	1.91	1.22	2.04	2.67	5.26	4.86	3.22	7.32	39	44.8	606.5	290.5
33	1	57	0	1	0	Adenocarcinoma	0	IVA	0	PD-1	0	0	(-)	2019-05-06	2021-03-25	1	5.8	1.6	0.2	434	5.3	1.2	0.5	225	3.625	4.41667	271.25	187.5	0.65	1.04	52.55	3.3	0.7	0.19	2.51	2.8	24.34	7.27	4.28	2.26	29.9	33.6	184	188.5
34	0	42	0	0	0	Lymphoepithelioma-like carcinoma	0	IVA	0	PD-1	1	2	(-)	2020-05-15	2021-03-24	1	3.4	0.2	0.3	365	1.5	0.2	0.1	199	17	7.5	1825	995	0.66	1.93	13.06	3.36	3.06	2.24	3.52	3.6	16.35	3.18	4.28	4.79	33.2	36.3	462.8	377.1
35	1	65	1	1	0	Adenocarcinoma	0	IVA	0	PD-1	0	0	(-)	2019-04-19	2021-02-08	1	3.8	1.3	0.2	268	2	0.7	0.3	140	2.92308	2.85714	206.154	200	0.92	0.64	3.68	1.34	0.15	0.04	2.35	1.96	4.66	2.49	2.34	2.31	45.3	37.7	204	187.8
36	1	62	0	0	0	Adenocarcinoma	0	IVA	0	PD-1	0	1	(-)	2020-10-14	2020-12-31	1	5.5	2.1	0.6	255	4.5	2	1.4	291	2.61905	2.25	121.429	145.5	0.68	0.42	19.38	2.59	2.41	1.81	0.96	0.72	19.93	3.06	0.37	0.94	33.7	27.2	300.4	310.6
37	0	35	0	0	0	Lymphoepithelioma-like carcinoma	0	IVA	0	PD-1	0	1	(-)	2020-06-10	2021-02-20	1	2.8	1.2	0.2	270	3.1	2.2	0.1	231	2.33333	1.40909	225	105	2.41	5.15	4.59	2.16	2.48	2.99	3.23	4.38	12.17	4.54	3.64	4.44	37.5	38.5	211.3	204.2
38	1	64	0	1	1	Adenocarcinoma	0	IVA	0	PD-1	0	1	(-)	2020-07-03	2021-03-22	1	4.8	2.1	0.2	299	2.6	1.4	0.4	199	2.28571	1.85714	142.381	142.143	2.13	0.95	24.87	4.09	3.04	2.43	1.94	1.81	9.42	2.75	2.2	3.23	32.7	32.6	312.9	321.9
39	1	71	1	1	0	Adenocarcinoma	0	IVA	0	PD-1	0	1	(-)	2020-06-26	2020-9-7	1	4.9	2.8	0.2	283	3	1.7	0.1	429	1.75	1.76471	101.071	252.353	1.95	3.5	13.39	2.35	2.96	1.81	0.49	0.23	62.42	2.8	0.26	0.72	33.3	29	293	291.4
40	1	59	0	1	0	Adenocarcinoma	0	IIIA	0	PD-1	0	1	(-)	2020-09-23	2021-03-08	1	4.1	1.2	0.1	227	1.9	1.2	0	203	3.41667	1.58333	189.167	169.167	3.14	4.38	9.38	3.34	4.05	5.82	1.45	1.84	2.95	3.07	2.97	1.66	34.9	32.8	295	174.4
41	1	71	1	1	0	Small cell lung cancer	0	IVB	0	PD-1	0	0	(-)	2019-08-26	2020-09-04	1	8.2	1.5	0.3	472	3.3	1.2	0.7	238	5.46667	2.75	314.667	198.333	0.74	2.17	35.58	7.64	1.28	0.86	0.56	0.26	165.6	1.87	0.26	0.54	35.7	36.6	427	325.6
42	1	41	0	0	0	Adenocarcinoma	0	IVB	0	PD-1	0	1	(-)	2020-04-26	2020-06-16	3	3.2	1.4	0.1	175	2.4	2	0.1	111	2.28571	1.2	125	55.5	1.12	2.55	11.64	2.23	1.25	1.18	0.59	0.39	3.78	1.24	1.2	0.87	41.1	36	155	128.6	C1组织，EGFR耐药
43	1	58	0	1	0	Adenocarcinoma	0	IVA	0	PD-1	0	1	(-)	2018-07-16	2019-03-04	1	5.9	2.1	0.2	280	2.4	2.2	0.1	215	2.80952	1.09091	133.333	97.7273	1.15	1.89	17.99	3.51	2.39	2.14	2.05	1.73	2.74	2.55	2.38	3.02	32.2	39.9	177.5	251.1
44	1	40	0	1	0	Adenocarcinoma	0	IVB	0	PD-1	0	1	(-)	2019-08-15	2020.08.14	3	3.4	1	0.18	325	7.3	0.8	0	396	3.4	9.125	325	495	0.82	2.42	5.61	2.77	1.45	13.64	0.73	0.72	33.06	2.16	17.08	1.83	34.3	29.1	212	405.9
45	1	68	1	1	0	Squamous	1	IVB	0	PD-1	0	0	(-)	2020-09-16	2021-03-09	1	5.7	1.6	0.3	296	3.4	1.8	0.3	184	3.5625	1.88889	185	102.222	0.54	0.91	15.15	3.03	1.58	1.73	0.33	0.1	10.91	1.41	0.96	2.4	34.6	35.7	359.7	233.3
46	1	64	0	1	0	NOS	0	IVA	0	PD-1	0	0	(-)	2020-08-17	2021-2-22	1	2.7	2.6	0.4	169	2	2.6	0.2	217	1.03846	0.769231	65	83.4615	2.04	1.93	3.15	2.12	2.38	1.44	0.65	0.66	0.75	1.44	0.68	0.71	38.9	37.2	218	209.5
47	1	52	0	1	0	Adenocarcinoma	0	IVB	0	PD-1	0	1	(-)	2020-01-11	2020-12-24	2	7.1	0.7	0.3	149	3.1	2	0.2	126	10.1429	1.55	212.857	63	0.87	3.38	49.15	10.71	1.21	1.2	0.44	3.18	1.94	2.58	2.05	1.8	40.6	36.1	211.7	139.3
48	1	76	1	1	0	Adenocarcinoma	0	IVB	0	PD-1	0	1	(-)	2019-08-14	2021-03-25	1	3.7	1.4	0.3	221	4	1.6	0.1	219	2.64286	2.5	157.857	136.875	0.94	2.02	3.36	2.44	0.77	0.85	0.49	0.01	5.3	1.77	0.8	1.29	37.2	33.9	181	193.9
49	1	73	1	1	0	Squamous	1	IVA	0	PD-1	0	1	(-)	2020-01-08	2020-09-02	2	12.1	1.9	0.6	440	8.6	1.2	0.1	258	6.36842	7.16667	231.579	215	1.45	2.04	131.96	15.5	1	0.89	1.54	2.1	51.19	4.82	2.81	1.84	37	34.2	247.5	155
50	0	59	0	0	0	Adenocarcinoma	0	IVA	0	PD-1	0	1	(-)	2019-09-07	2020-04-22	3	1.8	1.6	0.1	195	1.6	1.9	0.2	202	1.125	0.842105	121.875	106.316	1.17	0.81	8.21	3	0.44	0.83	1.25	3.49	5.84	2.19	0.93	0.92	40.8	39.7	225	295.5	2盒
51	1	44	0	0	0	Adenocarcinoma	0	IVB	0	PD-1	0	1	(-)	2019-09-11	2021-03-20	1	3	2.6	1.2	143	3.9	2.1	1.1	149	1.15385	1.85714	55	70.9524	0.68	0.93	2.04	2.68	1.02	1.62	0.48	0.38	2.59	2.19	0.62	0.31	40.8	38	181	239.2
52	1	77	1	1	1	Squamous	1	IIIC	0	PD-1	1	0	(-)	2019-11-19	2020-12-23	1	3.9	1.1	0.3	199	4.2	1.1	0.4	245	3.54545	3.81818	180.909	222.727	0.19	0.49	2.75	0.86	0.77	0.76	2.21	1.88	8.39	2.52	2.42	1.91	37.1	37.1	136	159.8
53	1	44	0	0	0	Adenocarcinoma	0	IVA	0	PD-1	0	0	(-)	2019-08-29	2020-05-08	1	2.5	1.3	0.3	176	2.8	1	0.1	146	1.92308	2.8	135.385	146	0.87	2.21	5.21	2.57	0.63	0.67	0.54	0.68	4.95	1.32	0.96	1.75
54	1	51	0	0	0	Squamous	1	IVB	0	PD-1	0	2	(-)	2020-03-18	2020-07-24	1	5	1.3	0.2	686	4.3	1.1	0.4	561	3.84615	3.90909	527.692	510	0.78	0.65	39.86	3.37	0.91	0.8	0.61	2.41	49.77	3.87	2.67	1.91	32.1	33.8	824.4	910.7
55	1	56	0	1	0	Squamous	1	IVB	0	PD-1	0	1	(-)	2020-04-29	2021-03-24	1	9.2	1.4	0	295	5.2	1.4	0.1	234	6.57143	3.71429	210.714	167.143	0.59	2.98	53.65	2.64	1.1	1.55	1.27	0.8	7.05	2	1.05	1.56	36.9	38.7	248.8	356.2
56	1	55	0	1	1	Adenocarcinoma	0	IVB	0	PD-1	0	1	(-)	2020-09-09	2021-03-31	1	3.1	3.3	0.1	345	4.7	4.4	0.1	330	0.939394	1.06818	104.545	75	0.47	0.18	4.16	0.76	0.45	0.96	1.17	0.68	7.66	2.87	1.29	3.04	40.8	36.9	274.6	265.8
57	1	68	1	1	0	Adenocarcinoma	0	IIIC	0	PD-1	0	0	(-)	2018-01-17	2018-10-10	1	7	1.4	0.29	258	2.6	1.4	0.3	161	5	1.85714	184.286	115	0.84	1.75	19.06	3.76	1.4	0.77	0.12	1.04	8.82	2.31	0.23	0.24	41.6	35.6	183.5	233.8
58	1	69	1	1	0	Small cell lung cancer	0	IIIB	0	PD-1	0	1	(-)	2020-03-16	2020-06-30	1	3.6	2.2	0.43	248	3.5	2	0.8	181	1.63636	1.75	112.727	90.5	0.98	1.22	5.54	2.36	0.52	1.5	0.11	2.06	5.95	2.22	3.06	2.57	41.1	41.4	179.6	无
59	0	58	0	0	0	Adenocarcinoma	0	IVA	1	PD-1	0	1	(-)	2019-07-18	2020-12-11	1	4.4	1.8	0.04	242	8.6	2.2	0	433	2.44444	3.90909	134.444	196.818	0.23	2.22	2.52	1.9	0.62	0.76	2.11	2.01	34.64	6.74	1.98	2.58	39.8	32.6	219	327.7
60	1	61	0	1	0	Small cell lung cancer	0	IVB	1	PD-L1	0	1	(-)	2020-04-17	2021-01-07	1	7.9	1.5	0.16	492	2.5	0.1	0.02	180	5.26667	25	328	1800	1.1	2.97	3.86	1.1	1.72	0.4	0.82	0.24	2.83	3.44	1.02	3.52	42.3	38.1	163.2	332.6
61	0	47	0	0	0	Adenocarcinoma	0	IVA	0	PD-1	0	1	(-)	2020-01-05	2021-03-15	1	4.6	1.7	0.5	363	2.9	1.7	0.1	299	2.70588	1.70588	213.529	175.882	0.74	1.1	4.03	1.42	1.05	0.71	0.22	0.36	2.2	0.73	0.84	0.69	41.1	40.1	153.9	160.7
62	0	68	1	0	0	Adenocarcinoma	0	IIIA	1	PD-1	0	2	(-)	2020-08-12	2021-03-25	1	4.1	1	0.2	210	3	0.7	0.1	181	4.1	4.28571	210	258.571	2.33	2.28	5.44	2.64	2.59	1.32	0.54	1.73	3.55	2.31	3.17	1.94	36.2	37.1	162.8	203.1
63	1	83	1	1	0	Adenocarcinoma	0	IVA	0	PD-L1	0	0	(-)	2020-11-05	2021-03-13	1	7.2	1.6	0.1	277	8.2	0.7	0.1	164	4.5	11.7143	173.125	234.286	0.59	0.35	20.32	1.82	0.45	1.07	0.59	0.35	20.32	1.82	0.45	1.07	35.7	32.8	199.2	267.3
64	1	75	1	1	1	Lymphoepithelioma-like carcinoma	0	IVB	0	PD-1	0	1	(-)	2019-06-27	2021-04-07	1	3.8	1	0	177	4.6	1	0.1	168	3.8	4.6	177	168	0.47	2.72	66.7	1.43	0.89	0.36	1.76	2.65	17.5	25.52	4.34	2.01	32.8	32.8	291	412.7
65	1	55	0	1	0	Lymphoepithelioma-like carcinoma	0	IVA	0	PD-1	0	1	(-)	2020-06-06	2020-04-02	1	3.6	2.3	0.1	346	3.9	3.2	0.4	155	1.56522	1.21875	150.435	48.4375	0.64	1.31	9.06	1.5	0.41	1.71	2.31	1.6	2.54	2.63	1.95	1.43	39.2	42.8	153.8	146.6
66	1	64	0	1	0	Adenocarcinoma	0	IVA	0	PD-1	0	1	(-)	2020-05-18	2021-03-23	2	3.1	0.5	0	271	6.1	0.8	0.2	170	6.2	7.625	542	212.5	0.95	1.47	5.22	1.82	0.71	0.41	0.14	0.29	39.58	3.24	1.63	0.87	34.5	29.8	198.2	277.1
67	1	42	0	1	0	Adenocarcinoma	0	IVB	1	PD-1	0	1	(-)	2019-08-02	2021-03-27	1	3.3	1.5	0.16	268	4	1	0.1	268	2.2	4	178.667	268	0.68	2.06	4.73	2.72	1.36	0.73	0.05	0.03	6.05	1.43	0.45	1.15	45.1	41.1	207	222
68	1	69	1	0	0	Adenocarcinoma	0	IVB	0	PD-1	0	1	(-)	2020-09-12	2021-03-31	1	2.3	1.4	0.1	310	3.1	1.6	0.1	277	1.64286	1.9375	221.429	173.125	0.37	1.17	6.66	3.3	2.84	1.51	1.02	0.36	1.97	1.61	1.01	1.84	33.9	35.5	157.7	198
69	0	66	1	0	0	Lymphoepithelioma-like carcinoma	0	IVB	0	PD-1	0	1	(-)	2020-06-01	2021-03-19	1	7.9	1.4	0.3	394	5.6	1.9	0.2	299	5.64286	2.94737	281.429	157.368	0.85	1.51	26.04	2.54	2.47	2.88	0.67	0.55	5.04	1.79	1.16	1.33	36.6	37.8	356.9	308.1
70	1	59	0	0	0	Squamous	1	IIIB	0	PD-1	1	1	(-)	2019-09-04	2020-12-06	1	5.1	1.9	1.9	302	3.2	1.9	0.1	156	2.68421	1.68421	158.947	82.1053	0.57	1.72	9.31	2.71	1.1	0.57	0.88	3.01	4.78	1.93	0.69	0.43	35.1	36.1	166	173
71	1	64	0	1	0	Adenocarcinoma	0	IVA	0	PD-1	0	1	(-)	2019-12-05	2021-03-24	2	7.9	1.2	0.1	401	7.3	1.3	0.2	307	6.58333	5.61538	334.167	236.154	0.93	1.46	3.71	2.64	0.53	1.22	0.69	2.32	5.42	1.05	0.54	0.14	35.7	42.5	166.6	144.4
72	0	74	1	0	0	Adenocarcinoma	0	IVA	0	PD-1	0	1	EGFR	2020-09-30	2021-03-11	3	3	1.6	0.1	207	3.7	1.6	0.2	233	1.875	2.3125	129.375	145.625	2.39	4.22	10.34	4.58	3.75	4.2	0.52	0.48	6.84	2.4	0.84	2.16	35.8	31.7	271.3	283.7
73	1	70	1	1	0	Adenocarcinoma	0	IVB	0	PD-1	0	1	(-)	2019-09-16	2020-03-10	1	3.2	0.9	0.1	253	5.7	0.5	0	248	3.55556	11.4	281.111	496	0.58	1.46	24.44	3.31	1.24	110.25	0.82	0.68	2.93	2.14	0.98	127.08	20.7	34.3	140	191.4
74	1	71	1	0	1	Small cell lung cancer	0	IVA	0	PD-L1	0	2	(-)	2020-06-03	2021-04-07	1	6	12.4	0.1	203	1	1.2	0	196	0.483871	0.833333	16.371	163.333	3.06	5.38	3.27	3.06	3.2	3.06	0.49	0.52	1.25	1.51	0.42	0.85	49.4	44.4	195.2	172.4
75	1	74	1	0	0	Small cell lung cancer	0	IIIA	0	PD-1	0	0	(-)	2020-12-22	2021-03-02	1	3.1	1.8	0.6	290	2.9	2.2	0.4	298	1.72222	1.31818	161.111	135.455	0.55	0.02	6.4	3.56	0.66	0.97	3.94	2.78	6.49	4.32	2.75	1.98	40.8	38	178.4	170.1
76	0	55	0	0	0	Lymphoepithelioma-like carcinoma	0	IVA	0	PD-1	0	1	(-)	2020-05-19	2021-04-07	1	11.1	2.4	0.2	151	3.9	2.4	0.5	189	4.625	1.625	62.9167	78.75	0.39	1.05	1.94	1.22	0.71	1.09	1.68	1.64	3.23	2.91	1.99	1.23	42.1	42.3	224.7	270.8
77	0	69	1	0	0	Adenocarcinoma	0	IVA	0	PD-1	0	1	(-)	2020-12-22	2021-03-30	1	1.4	1.9	0.1	233	3.7	1.3	0.2	182	0.736842	2.84615	122.632	140	0.53	0.15	2.99	2.43	1.09	1.01	1.02	0.36	6.91	2.28	1.02	2.36	38.6	35.4	156.9	184.4
78	1	71	1	1	1	Adenocarcinoma	0	IVA	0	PD-1	0	0	(-)	2019-12-19	2021-03-18	1	4.2	1.9	0.39	205	2.8	2.1	0.3	351	2.21053	1.33333	107.895	167.143	1.18	0.28	5.18	2.8	0.64	0.64	0.99	1.09	9.39	3.47	1.4	2.18	37.8	30.5	256.4	240.2
79	1	83	1	1	0	Adenocarcinoma	0	IIIB	0	PD-1	0	1	(-)	2020-04-08	2021-01-28	1	3.7	1.7	0.2	167	5.6	0.6	0.3	288	2.17647	9.33333	98.2353	480	0.67	1.37	6.63	2.49	0.95	0.54	0.88	0.73	5.23	4.46	2.33	1.37	39.7	33.2	204.2	227.2
80	0	56	0	0	0	Adenocarcinoma	0	IIIC	0	PD-1	0	1	(-)	2020-10-26	2021-02-23	1	5.2	2.5	0.1	305	5.2	2	0.3	313	2.08	2.6	122	156.5	2.9	3.68	12.79	2.96	4.18	5.65	1.71	1.75	7.34	2.43	1.66	1.79	39.5	37.8	166.5	208.3
81	0	58	0	0	0	Adenocarcinoma	0	IVB	0	PD-1	0	1	(-)	2020-11-17	2021-04-06	2	3.8	1.4	0.9	418	3.2	1.4	0.1	219	2.71429	2.28571	298.571	156.429	0.51	0.66	41.76	4.62	0.89	0.73	0.87	1.06	6.19	1.4	1.71	1.51	36.1	39.5	184.3	204.6
82	0	62	0	0	0	Adenocarcinoma	0	IVA	0	PD-1	0	1	(-)	2020-12-11	2020-12-31	2	5.7	2.9	0.2	298	2.2	1.9	0	218	1.96552	1.15789	102.759	114.737	0.29	0.64	2.17	1.26	0.42	0.91	0.37	0.01	2.44	2.69	3.9	2.23	37.6	38.3	179	150.7
83	0	31	0	0	0	Adenocarcinoma	0	IVA	0	PD-1	0	0	ALK	2018-06-13	2019-04-07	6	6.5	0.8	0.1	438	3	0.5	0.2	183	8.125	6	547.5	366	1.01	1.79	32.87	4.04	1.16	1.49	0.1	0.09	68.12	2.36	1.59	0.78	34.3	31	354.7	235.5
84	0	73	1	0	0	Adenocarcinoma	0	IVA	0	PD-1	0	1	(-)	2020-09-29	2021-03-29	3	5.6	2.2	0.1	206	3.7	2.1	0.1	228	2.54545	1.7619	93.6364	108.571	2.88	3.74	27.68	5.25	4.28	4.46	0.23	0.23	4.58	2.85	0.19	1.59	34.3	38.3	424	305.9
85	1	64	0	1	0	Squamous	1	IVB	0	PD-1	0	1	(-)	2020-05-13	2020-09-10	1	8	2.3	0.1	202	2.9	1.9	0.2	122	3.47826	1.52632	87.8261	64.2105	0.66	0.41	5.04	1.18	1.24	1.18	2.79	2.65	4.97	2.63	2.15	1.63	40.8	34.9	247.2	226.8
86	1	62	0	1	0	Adenocarcinoma	0	IVA	0	PD-1	0	2	(-)	2020-07-03	2021-03-26	1	5.9	1.5	0.1	269	3.5	1.4	0	195	3.93333	2.5	179.333	139.286	1.87	2.5	20.02	3.61	3.83	2.58	3.23	1.42	13.41	2.92	4.6	3.3	39.2	36.7	361.6	251.5
87	0	53	0	0	0	Adenocarcinoma	0	IVA	0	PD-1	0	0	(-)	2020-12-17	2021-04-09	1	3.6	1.8	0	266	2	2	0.1	260	2	1	147.778	130	1.55	1.38	2.94	1.68	2.8	2.43	0.03	0.25	2.56	1.7	1.42	1.53	36.7	38.5	137.4	188.3

## Sheet: 肺炎抽血名单
位置	抽血时间	姓名	性别	年龄	住院号
B3	2020-04-24	刘晓晖	女	50	675908
F2-4	2020-06-01	钟笑云	女	57	678522
B3	2020-04-13	邹鑑洪	男	62	674898
F3-3	2020-06-08	甘胜林	男	43	593840
G3-3	2020-07-24	王文明	男	58	676883
G5-2/3	2020-08-08	何炳誉	男	70	677846
H1-5/H2-1	2020-08-22	周锦培	男	65	631226
G1-5/G2-1	2020-07-10	方海亮	男	74	677704
H2-2	2020-08-26	黄柱安	男	67	678044
H1-4	2020-08-20	赖晓光	男	47	685961
H4-4	2020-09-24	马炳扬			682129
H5-2	2020-10-10	陈创华			686578
I1-1	2020-10-16	伍灶财			683999
H5-3	2020-10-13	魏孟洲			690917
I2-4	2020-11-03	李东宏	男	67	674970
I3-5	2020-11-10	莫维廷
I2-2	2020-10-29	戴金泉
I3-2	2020-11-05	罗天安
I4-1	2020-11-13	朱香友
I4-5	2020-11-19	崔军玉
I3-4	2020-11-10	尹信田
I4-1	2020-11-12	张启亮

## Sheet: Sheet3
Case	Gender	Age	Smoking histary	Histology	免疫治疗药物	Which line of treatment	是否联合其他药物	Stage	Time to ICIP	ICIP grade at diagnosis	OS
1	M	62	Yes	Ad	Toripalimab	1	Yes	Ⅳ	2.7M	4	3M
2	M	54	Yes	SCLC	Nivolumab	4	No	Ⅳ	0.2M	3	1.1M
3	F	51	No	SCLC	Nivolumab	3	Yes	Ⅳ	3M	4	3.2M
4	F	66	无	Ad	pembrolizumab	2	Yes	Ⅳ	8.6M	1	8.9M
5	M	62	Yes	Sq	pembrolizumab	3	No	Ⅳ	1.9M	2	3M
6	M	62	Yes	Sq	pembrolizumab	3	No	Ⅳ	1.9M	3	3M
7	M	72	Yes	Ad	Nivolumab	2	No	Ⅳ	0.1M	4	0.8M
8	M	76	Yes	Ad	Nivolumab	2	No	Ⅲb	1.3M	3	2M
9	M	43	Yes	Ad	Nivolumab	2	Yes	Ⅳ	4.5M	3	4.7M
10	F	80	No	Ad	pembrolizumab	1	No	Ⅳ	4.1M	4	4.3M
11	F	62	No	Ad	pembrolizumab	4	Yes	Ⅳ	3.9M	4	4.2M
12	M	44	No	Ad	Tislelizumab	2	No	Ⅳ	0.6M	4	0.3M
13	M	53	Yes	Sq	Nivolumab	1	Yes	Ⅳ	1M	3	1M
14	M	60	Yes	Sq	Nivolumab	2	Yes	Ⅳ	1.8M	2	3.5M
15	M	69	Yes	Ad	Sintilimab	1	Yes	Ⅳ	3M	3	4.9M
16	M	47	Yes	Sq	Sintilimab	3	No	Ⅳ	0.1M	3	2.5M

## Sheet: Sheet2
		鳞癌				1			0.1			2		43				1	2	3	4
		大细胞癌				1			0.1			1		43				1	2	3	4
		大细胞癌				1			0.2			1		44				1	2	3	4
		低分化癌				1			0.2			1		45				1	2	3	4
		非小细胞癌				1			0.4			1		46				1	2	3	4
		肺鳞癌				1			0.5			1		46				1	2	3	4
		肺鳞癌				1			0.6			1		46				1	2	3	4
		肺鳞癌				1			0.7			1		47				1	2	3	4
		肺鳞癌				1			0.9			1		47				1	2	3	4
		肺鳞癌				1			1			1		48				1	2	3	4
		肺鳞癌				1			1.1			1		49				2	2	3	4
		肺鳞癌				1			1.2			1		50				2	2	3	4
		肺鳞癌				1			1.3			1		51				2	2	3	4
		肺鳞癌				1			1.3			1		51				2	2	3	4
		肺鳞癌				1			1.4			1		53				2	2	3	4
		肺鳞癌				1			1.5			1		53				2	2	3	5
		肺鳞癌				1			1.5			2		54				2	2		5
		肺腺癌				1			1.5			2		55				2	2		5
		肺腺癌				1			1.7			2		56				2	2		5
		肺腺癌				1			1.8			2		56				2	2		5
		肺腺癌				1			1.9			2		56				2	2
		肺腺癌				1			1.9			2		57				2	2
		肺腺癌				1			1.9			2		57				2	2
		肺腺癌				1			2			2		57				2	2
		肺腺癌				1			2.1			2		57				2	2
		肺腺癌				1			2.1			2		60				2	2
		肺腺癌				1			2.1			2		60				2	2
		肺腺癌				1			2.2			2		60				2	2
		肺腺癌				1			2.3			2		60				2	2
		肺腺癌				1			2.4			2		60				2
		肺小细胞癌				2			2.6			2		61				2
		鳞癌				2			2.6			2		61				2
		鳞癌				2			2.7			2		61				2
		鳞癌				2			2.7			2		61				2
		鳞癌				2			2.9			2		61				2
		鳞癌				2			3			2		62				2
		鳞癌				2			3			2		62				2
		鳞癌				2			3			2		62				2
		鳞癌				2			3			2		62				2
		鳞癌				2			3			2		63				3
		鳞癌				2			3.1			2		63				3
		鳞癌				2			3.3			2		63				3
		其他				2			3.3			2		63				3
		腺癌				2			3.5			2		63				3
		腺癌				2			3.7			2		64				3
		腺癌				2			3.8			2		65				3
		腺癌				2			3.9			2		65				3
		腺癌				2			4			2		65				3
		腺癌				2			4.1			2		66				3
		腺癌				2			4.1			2		66				3
		腺癌				2			4.2			2		66				3
		腺癌				2			4.3			3		66				3
		腺癌				2			4.5			3		67				3
		腺癌				2			4.5			3		67				3
		腺癌				2			4.8			3		68				3
		腺癌				2			5.1			3		69				4
		腺癌				2			5.1			3		69				4
		腺癌				2			5.2			3		69				4
		腺癌				2			5.2			3		70				4
		腺癌				2			5.5			3		70				4
		腺癌				2			5.7			3		71				4
		腺癌				2			5.9			3		72				4
		腺癌				3			6.1			3		72				4
		腺癌				3			6.1			3		72				4
		腺癌				3			6.4			3		72				4
		腺癌				3			6.4			3		73				4
		腺癌				3			6.5			3		73				4
		腺癌				3			6.5			3		73				4
		腺鳞癌				3			6.8			3		73				4
		腺鳞癌				3			6.9			3		74				4
		小细胞				4			8.2			3		75				5
		小细胞肺癌				4			8.6			4		75				5
		小细胞肺癌				4			10.9			4		76				5
		小细胞肺癌				巩固			11.4			4		80				5
		左肺鳞癌				巩固			11.8			4		80				5
		左肺鳞癌				巩固			19.8			4		81				1
		左肺鳞癌				巩固			24.5			4		74				2

## Sheet: 兼容性报表
	肺癌免疫肺炎收集青委会.xls 兼容性报表
	运行环境: 2020/3/6 0:18
	因为 Excel 2007 之前的 Excel 版本不支持此工作簿中的某些功能，如果以此格式保存，则这些功能将丢失或降级。
	显著功能损失			发生次数
	某些单元格包含已清除“如果为真则停止”选项的条件格式。早期版本的 Excel 不能识别该选项，将在第一个为真的条件出现后停止。			1
				'Sheet1'!B2:B3
